# Supplementary material for: Synthesis, Characterization, and Evaluation of the Antifungal Properties of 3-Indolyl-3-Hydroxy Oxindole Derivatives Against Plant Pathogenic Fungi
Source: Molecules. 2025 Feb 26;30(5):1079. doi: 10.3390/molecules30051079 (PMC11901744; doi:10.3390/molecules30051079)
Supplement: Supplementary file 1 [file molecules-30-01079-s001.zip]

Archive with 1 entries (1 files):
- molecules-3435100-supplementary.pdf
